# Supplementary material for: Deficiency in p53 is required for doxorubicin induced transcriptional activation of NF-κB target genes in human breast cancer
Source: Oncotarget. 2013 Nov 23;5(1):196–210. doi: 10.18632/oncotarget.1556 (PMC3960201; doi:10.18632/oncotarget.1556)
Supplement: Supplementary file 2 [file oncotarget-05-0196-s002.xlsx]

## Sheet: Table S1
Deficiency in p53 is required for doxorubicin induced transcriptional activation of NF-кB target genes in human breast cancer - Dalmases et al
Supplementary Table 1: Set of 12 genes modulated by doxorubicin treatment and reverted to basal levels by MLN120B in MDA-MB-231 cells.
AffyID	logFC	AveExpr	t	P.Value	adj.P.Val	B	Chrom	Strand	Start	Stop	Symbol	mrna	Description	Overexpressed Group
2731381	-1.62	8.16	-10.32	2.83e-10	2.42e-06	8.06	chr4	74735109	+	74765090	CXCL1	NA	chemokine (C-X-C motif) ligand 1 (melanoma growth stimulating activity, alpha)	Doxorubicina
2773434	-1.49	6.94	-9.53	1.33e-09	5.67e-06	7.34	chr4	74961901	-	74965305	CXCL2	NA	chemokine (C-X-C motif) ligand 2	Doxorubicina
2731332	-1.51	8.8	-8.35	1.56e-08	4.44e-05	6.08	chr4	74606243	+	74622200	IL8	NA	interleukin 8	Doxorubicina
2773958	-1.75	5.54	-8.07	2.87e-08	6.12e-05	5.75	chr4	76932369	-	76944669	CXCL10	NA	chemokine (C-X-C motif) ligand 10	Doxorubicina
2828356	-1.26	6.86	-7.73	6.01e-08	0	5.33	chr5	131409485	+	131413911	CSF2	NA	colony stimulating factor 2 (granulocyte-macrophage)	Doxorubicina
2649367	-1.19	9.45	-6.91	3.94e-07	0	4.24	chr3	157122033	+	157161370	PTX3	NA	pentraxin 3, long	Doxorubicina
2862841	-1.11	5.43	-6.65	7.37e-07	0	3.86	chr5	74323289	-	74326724	GCNT4	NA	glucosaminyl (N-acetyl) transferase 4, core 2	Doxorubicina
3561039	-1.01	9.59	-6.15	2.41e-06	0	3.12	chr14	35870722	-	35874463	NFKBIA	NA	nuclear factor of kappa light polypeptide gene enhancer in B-cells inhibitor, alpha	Doxorubicina
2927506	-0.94	7.38	-5.94	4.08e-06	0	2.78	chr6	138184421	+	138304298	TNFAIP3	NA	tumor necrosis factor, alpha-induced protein 3	Doxorubicina
3820443	-1	9.48	-5.94	4.09e-06	0	2.78	chr19	10381765	+	10397289	ICAM1	NA	intercellular adhesion molecule 1	Doxorubicina
2452405	-0.86	7.44	-5.37	1.68e-05	0.01	1.85	chr1	205271075	-	205290883	NUAK2	NA	NUAK family, SNF1-like kinase, 2	Doxorubicina
2773387	-0.81	6.93	-4.95	4.81e-05	0.03	1.14	chr4	74902306	-	74904503	CXCL3	NA	chemokine (C-X-C motif) ligand 3	Doxorubicina

## Sheet: Table S2
Table S2. Baseline Characteristics According to p53 mutation and p65 nuclear expression
		Complete series (n=335)			p53 WT, nuclear p65 negative (n=174)			p53 WT, nuclear p65 positive (n=76)			p53 mut, nuclear p65 negative (n=43)			p53 mut, nuclear p65 positive (n=42)
Characteristics		No. of patients	%		No. of patients	%		No. of patients	%		No. of patients	%		No. of patients	%		P
Age (median, range)		64 (26-90)			63 (26-90)			65 (47-82)			64 (41-76)			64 (47-90)
Menopausal status																	0.513
	Premenopausal	107	31.9		51	29.3		29	38.2		15	34.9		12	28.6
	Postmenopausal	228	68.1		123	70.7		47	61.8		28	65.1		30	71.4
Tumor size, mm																	0.020
	≤20	197	58.8		110	63.2		50	65.8		16	37.2		21	50.0
	21-50	110	32.8		50	28.7		21	27.6		22	51.2		17	40.5
	>50	28	8.4		14	8.0		5	6.6		5	11.6		4	9.5
Tumor grade																	0.014
	I	51	15.2		32	18.4		13	17.1		4	9.3		2	4.8
	II	161	48.1		91	52.3		36	47.4		16	37.2		18	42.9
	III	123	36.7		51	29.3		27	35.5		23	53.5		22	52.4
Lymph nodes																	0.155
	None	193	57.6		92	52.9		52	68.4		23	53.5		26	61.9
	1-3	93	27.8		57	32.8		17	22.4		9	20.9		10	23.8
	4-9	32	9.6		16	9.2		3	3.9		8	18.6		5	11.9
	>9	17	5.1		9	5.2		4	5.3		3	7.0		1	2.4
Histology																	0.183
	Ductal	306	91.3		157	90.5		76	100.0		37	87.5		37	88.9
	Lobular	26	7.9		17	9.5		0	0.0		3	6.3		5	11.1
	Others	3	0.8		0	0.0		0	0.0		3	6.3		0	0.0
Estrogen receptor status																	0.001
	Negative	91	27.2		28	16.1		7	9.2		29	67.4		27	64.3
	Positive	244	72.8		146	83.9		69	90.8		14	32.6		15	35.7
Progesterone receptor status																	0.001
	Negative	122	36.4		47	27.0		15	19.7		32	74.4		28	66.7
	Positive	213	63.6		127	73.0		61	80.3		11	25.6		14	33.3
HER2 status																	0.004
	Negative	269	80.3		151	86.8		60	78.9		31	72.1		27	64.3
	Positive	66	19.7		23	13.2		16	21.1		12	27.9		15	35.7
Proliferation (Ki-67)																	0.124
	Low proliferation (<15%)	248	74.0		136	78.2		57	75.0		29	67.4		26	61.9
	High proliferation (≥15%)	87	26.0		38	21.8		19	25.0		14	32.6		16	38.1
Adjuvant chemotherapy																	0.537
	No	53	15.8		31	17.8		12	15.8		7	16.3		3	7.1
	Yes	282	84.2		143	82.2		61	84.2		34	83.7		39	92.9
Hormonotherapy																	0.001
	No	93	27.8		31	17.8		11	14.5		25	58.1		26	63.4
	Yes	241	72.2		143	82.2		65	85.5		18	41.9		15	36.6
Relapse																	0.001
	No	266	79.4		152	87.4		56	73.7		32	74.4		26	61.9
	Yes	69	20.6		22	12.6		20	26.3		11	25.6		16	38.1
Abreviations: WT, wild-type: mut, mutated; HER2, human epidermal growth receptor 2
